# Supplementary material for: Resource selection of a nomadic ungulate in a dynamic landscape
Source: PLoS One. 2021 Feb 12;16(2):e0246809. doi: 10.1371/journal.pone.0246809 (PMC7880454; doi:10.1371/journal.pone.0246809)
Supplement: S1 Table — Information is provided for each Mongolian gazelle on sex, the number of daily points recorded, the day we began tracking the individual and when we stopped, the duration of the data in years and months, and the frequency at which GPS locations were recorded. (XLSX) [file pone.0246809.s009.xlsx]

## Sheet: data_summary
	Gazelle ID	Male or Female	Number of Daily Points	Start Date (MM/DD/YYYY)	End Date (MM/DD/YYYY)	Duration in Years	Duration in Months	Frequency at which GPS Locations were Recorded
1	36654	F	303	2014-10-20	2016-02-20	0.830137	10.1	23-hours
2	36655	F	186	2014-11-04	2016-08-20	0.509589	6.2	23-hours
3	36656	F	337	2014-10-20	2017-06-25	0.923288	11.2333	23-hours
4	36657	F	731	2014-10-17	2017-10-04	2.00274	24.3667	23-hours
5	36659	F	646	2014-10-21	2017-10-12	1.76986	21.5333	23-hours
6	36660	F	719	2014-10-19	2017-10-03	1.96986	23.9667	23-hours
7	36661	F	496	2014-10-25	2016-11-15	1.3589	16.5333	23-hours
8	36662	F	234	2014-10-17	2016-01-17	0.641096	7.8	23-hours
9	36663	F	642	2014-10-16	2017-10-20	1.7589	21.4	23-hours
10	36664	F	206	2014-10-16	2015-06-01	0.564384	6.86667	23-hours
11	36665	F	135	2014-10-21	2015-05-26	0.369863	4.5	23-hours
12	36666	F	300	2014-10-20	2016-03-03	0.821918	10	23-hours
13	36667	M	266	2014-10-18	2015-09-19	0.728767	8.86667	23-hours
14	36668	M	233	2014-10-16	2015-07-26	0.638356	7.76667	23-hours
15	39233	F	101	2015-09-13	2015-12-27	0.276712	3.36667	23-hours
16	39234	F	755	2015-09-11	2018-05-06	2.06849	25.1667	23-hours
17	39236	F	270	2015-09-11	2016-07-09	0.739726	9	23-hours
18	39237	F	135	2015-09-11	2016-03-07	0.369863	4.5	23-hours
19	39238	F	802	2015-09-08	2018-05-03	2.19726	26.7333	23-hours
20	39239	F	125	2015-09-08	2016-01-25	0.342466	4.16667	23-hours
21	39246	M	460	2015-09-11	2017-07-06	1.26027	15.3333	23-hours
22	39249	M	774	2015-09-11	2018-05-07	2.12055	25.8	23-hours
23	39250	M	444	2015-09-13	2016-12-24	1.21644	14.8	23-hours
24	39251	M	22	2015-09-15	2015-10-14	0.060274	0.733333	23-hours
25	39252	M	39	2015-09-11	2015-10-19	0.106849	1.3	23-hours
26	366582	F	61	2015-09-20	2015-12-15	0.167123	2.03333	23-hours
27	366642	F	155	2015-09-12	2017-07-19	0.424658	5.16667	23-hours
28	61561370	F	1286	2014-10-18	2018-05-09	3.52329	42.8667	hourly
29	62676240	F	951	2015-09-12	2018-05-08	2.60548	31.7	hourly
30	62679240	F	467	2015-09-13	2017-01-27	1.27945	15.5667	hourly
31	62940480	F	363	2015-09-13	2016-10-20	0.994521	12.1	hourly
32	62944660	F	48	2015-09-11	2015-10-28	0.131507	1.6	hourly
33	62947480	F	889	2015-09-10	2018-05-08	2.43562	29.6333	hourly
