# Supplementary material for: Resource selection of a nomadic ungulate in a dynamic landscape
Source: PLoS One. 2021 Feb 12;16(2):e0246809. doi: 10.1371/journal.pone.0246809 (PMC7880454; doi:10.1371/journal.pone.0246809)
Supplement: S2 Table — The quadratic model was based on 3379 daily locations from 25 individuals over 3 years. The table presents the beta coefficients, standard error, and p-values for the overall model. (XLSX) [file pone.0246809.s010.xlsx]

## Sheet: Sheet1
Parameter	Estimate	Std. Error	p-value
intercept	-12.51	0.2	<0.001
NDVI	13.34	1.05	<0.001
NDVI2	-14.55	1.4	<0.001
The quadratic model was based on 3379 daily locations from 25 individuals over 3 years.
