# Supplementary material for: Resource selection of a nomadic ungulate in a dynamic landscape
Source: PLoS One. 2021 Feb 12;16(2):e0246809. doi: 10.1371/journal.pone.0246809 (PMC7880454; doi:10.1371/journal.pone.0246809)
Supplement: S3 Table — The quadratic model was based on 9791 daily locations from 33 individuals over four winters. The table presents the beta coefficients, standard error, and p-values for the overall model. (XLSX) [file pone.0246809.s011.xlsx]

## Sheet: Sheet1
Parameter	Estimate	Std. Error	p-value
intercept	-9.86	0.02	<0.001
snow cover	1.51	0.18	<0.001
snow cover2	-1.7	0.17	<0.001
The quadratic model was based on 9791 daily locations from 33 individuals over four winters. The table presents the beta coefficients, standard error, and p-values for the overall model.
