# Supplementary material for: Resource selection of a nomadic ungulate in a dynamic landscape
Source: PLoS One. 2021 Feb 12;16(2):e0246809. doi: 10.1371/journal.pone.0246809 (PMC7880454; doi:10.1371/journal.pone.0246809)
Supplement: S4 Table — (XLSX) [file pone.0246809.s012.xlsx]

## Sheet: Sheet1
Group	Parameter	Variance	Std. Dev.
Individual	snow cover	2.39	1.55
Individual	snow cover2	2.68	1.64
Individual	intercept	0.003	0.05
Year	intercept	0.0001	0.01
