# Supplementary material for: Resource selection of a nomadic ungulate in a dynamic landscape
Source: PLoS One. 2021 Feb 12;16(2):e0246809. doi: 10.1371/journal.pone.0246809 (PMC7880454; doi:10.1371/journal.pone.0246809)
Supplement: S5 Table — (XLSX) [file pone.0246809.s013.xlsx]

## Sheet: Sheet1
ID	1 day steps	5 day steps	10 day steps
36654	47	-	-
36655	33	21	-
36656	44	29	21
36657	147	60	31
36659	124	55	32
36660	144	59	32
36661	109	38	21
36662	42	-	-
36663	126	58	31
36666	46	-	-
36667	61	21	-
36668	43	-	-
39234	146	43	22
39236	47	-	-
39238	141	44	21
39246	104	26	-
39249	150	44	22
39250	88	23	-
366642	28	-	-
61561370	337	70	35
62676240	224	45	-
62679240	89	-	23
62940480	108	22	-
62947480	224	45	23
