# Supplementary material for: Resource selection of a nomadic ungulate in a dynamic landscape
Source: PLoS One. 2021 Feb 12;16(2):e0246809. doi: 10.1371/journal.pone.0246809 (PMC7880454; doi:10.1371/journal.pone.0246809)
Supplement: S6 Table — (XLSX) [file pone.0246809.s014.xlsx]

## Sheet: Sheet1
ID	# steps
36654_2015	47
36655_2015	21
36656_2015	30
36657_2015	50
36657_2016	55
36657_2017	42
36659_2015	68
36659_2016	29
36659_2017	27
36660_2015	60
36660_2016	54
36660_2017	30
36661_2015	68
36661_2016	41
36662_2015	42
36663_2015	60
36663_2016	43
36663_2017	23
366642_2016	20
36666_2015	46
36667_2015	61
36668_2015	43
39234_2016	79
39234_2017	67
39236_2016	47
39238_2016	84
39238_2017	57
39246_2016	93
39249_2016	90
39249_2017	60
39250_2016	88
61561370_2015	112
61561370_2016	112
61561370_2017	112
62676240_2016	112
62676240_2017	112
62679240_2016	89
62940480_2016	108
62947480_2016	112
62947480_2017	112
