# Supplementary material for: Resource selection of a nomadic ungulate in a dynamic landscape
Source: PLoS One. 2021 Feb 12;16(2):e0246809. doi: 10.1371/journal.pone.0246809 (PMC7880454; doi:10.1371/journal.pone.0246809)
Supplement: S7 Table — (XLSX) [file pone.0246809.s015.xlsx]

## Sheet: Sheet1
ID and Year	1 day steps	5 day steps	10 day steps
36654 - 2014/15	93	34	-
36654 - 2015/16	59	28	-
36655 - 2014/15	48	30	-
36656 - 2014/15	92	37	-
36656 - 2015/16	42	32	20
36657 - 2014/15	111	33	-
36657 - 2015/16	131	47	25
36657 - 2016/17	100	46	21
366582 - 2015/16	39	-	-
36659 - 2014/15	132	38	-
36659 - 2015/16	110	39	23
36659 - 2016/17	73	32	-
36660 - 2014/15	137	38	-
36660 - 2015/16	136	48	25
36660 - 2016/17	77	31	-
36661 - 2014/15	91	37	-
36661 - 2015/16	93	44	23
36661 - 2016/17	27	-	-
36662 - 2014/15	80	34	-
36662 - 2015/16	22	-	-
36663 - 2014/15	106	37	-
36663 - 2015/16	82	40	21
36663 - 2016/17	108	42	23
36664 - 2014/15	143	39	-
366642 - 2015/16	42	22	-
36665 - 2014/15	81	36	-
36666 - 2014/15	118	38	-
36666 - 2015/16	40	20	-
36667 - 2014/15	122	35	-
36668 - 2014/15	138	39	-
39233 - 2015/16	87	20	-
39234 - 2015/16	140	45	22
39234 - 2016/17	147	49	25
39234 - 2017/18	114	47	24
39236 - 2015/16	175	46	22
39237 - 2015/16	97	33	-
39238 - 2015/16	186	47	23
39238 - 2016/17	176	49	25
39238 - 2017/18	127	47	24
39239 - 2015/16	97	26	-
39246 - 2015/16	202	47	23
39246 - 2016/17	76	25	-
39249 - 2015/16	192	46	23
39249 - 2016/17	212	50	25
39249 - 2017/18	70	27	-
39250 - 2015/16	188	45	22
39250 - 2016/17	100	23	-
61561370 - 2014/15	161	39	-
61561370 - 2015/16	243	50	25
61561370 - 2016/17	238	50	25
61561370 - 2017/18	243	50	25
62676240 - 2015/16	209	40	21
62676240 - 2016/17	252	51	25
62676240 - 2017/18	250	50	25
62679240 - 2015/16	219	43	21
62679240 - 2016/17	153	30	-
62940480 - 2015/16	191	37	-
62940480 - 2016/17	52	-	-
62944660 - 2015/16	46	-	-
62947480 - 2015/16	150	27	-
62947480 - 2016/17	254	51	25
62947480 - 2017/18	253	50	25
