# Supplementary material for: Resource selection of a nomadic ungulate in a dynamic landscape
Source: PLoS One. 2021 Feb 12;16(2):e0246809. doi: 10.1371/journal.pone.0246809 (PMC7880454; doi:10.1371/journal.pone.0246809)
Supplement: S8 Table — Models represent different hypotheses on how Mongolian gazelles select for NDVI (linear or quadratic). A linear model has just NDVI as an explanatory variable. A quadratic model has NDVI + NDVI2 as explanatory variables. Models were run for each individual with 1, 5, and 10 day step-lengths. For the 1 day step length we were also able to run models by individual-year. Results are shown only for those individuals where the top-model had a significant p-value (α < 0.05). ΔAIC is the difference between a model and the top model. (XLSX) [file pone.0246809.s016.xlsx]

## Sheet: Sheet1
Scale	Individual	Model	AIC	ΔAIC
1 day steps by individual & year	39234 -2017	Quadratic	799.52	0
		Linear	805.12	5.6
	39238 -2017	Linear	679.5	0
		Quadratic	680.01	0.5
	39250 -2016	Linear	1053.14	0
		Quadratic	1055.08	1.94
1 day steps	39234	Quadratic	1742.26	0
		Linear	1751.95	9.69
	39238	Linear	1687.81	0
		Quadratic	1688.61	0.8
	39250	Linear	1053.14	0
		Quadratic	1055.08	1.94
	61561370	Quadratic	4036.59	0
		Linear	4041.13	4.54
5 day steps	36659	Linear	656.55	0
		Quadratic	658.52	1.98
	36667	Linear	249.91	0
		Quadratic	251.77	1.86
	39234	Quadratic	511.18	0
		Linear	516.54	5.35
	39238	Quadratic	522.08	0
		Linear	527.33	5.25
	61561370	Quadratic	837.59	0
		Linear	840.22	2.63
10 day steps	36660	Quadratic	379.66	0
		Linear	383.53	3.87
	36661	Linear	249.81	0
		Quadratic	251.53	1.72
	39238	Quadratic	243.38	0
		Linear	249.07	5.69
Models represent different hypotheses on how Mongolian gazelles select for NDVI (linear or quadratic). A linear model has just NDVI as an explanatory variable. A quadratic model has NDVI + NDVI2 as explanatory variables. Models were run for each individual with 1, 5, and 10 day step-lengths. For the 1 day step length we were also able to run models by individual-year. Results are shown only for t…
