# Supplementary material for: Resource selection of a nomadic ungulate in a dynamic landscape
Source: PLoS One. 2021 Feb 12;16(2):e0246809. doi: 10.1371/journal.pone.0246809 (PMC7880454; doi:10.1371/journal.pone.0246809)
Supplement: S9 Table — Models represent different hypotheses on how Mongolian gazelles select for snow cover (linear or quadratic). Models were run for each individual-year with 1, 5, and 10 day step-lengths. Results are shown only for those individual-years where the top-model had a significant p-value (α < 0.05). ΔAIC is the difference between a model and the top model. (XLSX) [file pone.0246809.s017.xlsx]

## Sheet: Sheet1
Scale	Individual - Year	Model	AIC	ΔAIC
1 day steps	36654 - 2015/16	Linear	669.673	0
		Quadratic	670.966	1.29
	36660 - 2014/15	Linear	1632.63	0
		Quadratic	1634.28	1.65
	36661 - 2014/15	Quadratic	1021.19	0
		Linear	1026.62	5.43
	39250 - 2016/17	Linear	1170.19	0
		Quadratic	1171.9	1.72
	61561370 - 2015/16	Linear	2704.95	0
		Quadratic	2705.3	0.34
	61561370 - 2017/18	Linear	2768.26	0
		Quadratic	2770.22	1.96
	62676240 - 2016/17	Quadratic	3010.1	0
		Linear	3014.64	4.55
	62676240 - 2017/18	Quadratic	2815.26	0
		Linear	2817.97	2.71
	62947480 - 2017/18	Linear	2848.47	0
		Quadratic	2850.47	2
5 day steps	36657 - 2016/17	Quadratic	549.967	0
		Linear	552.898	2.93
	36660 - 2014/15	Linear	450.187	0
		Quadratic	452.055	1.87
	36661 - 2015/16	Linear	488.811	0
		Quadratic	490.387	1.58
	39238 - 2016/17	Linear	572.854	0
		Quadratic	574.801	1.95
	61561370 - 2017/18	Linear	557.567	0
		Quadratic	559.245	1.68
	62676240 - 2016/17	Quadratic	604.48	0
		Linear	611.489	7
	62676240 - 2017/18	Linear	580.252	0
		Quadratic	580.829	0.58
	62947480 - 2017/18	Linear	558.802	0
		Quadratic	560.169	1.37
10 day steps	36657 - 2016/17	Quadratic	242.854	0
		Linear	251.499	8.64
	62676240 - 2016/17	Quadratic	288.593	0
		Linear	294.555	5.96
	62947480 - 2017/18	Linear	284.414	0
		Quadratic	285.324	0.91
Models represent different hypotheses on how Mongolian gazelles select for snow cover (linear or quadratic). Models were run for each individual-year with 1, 5, and 10 day step-lengths. Results are shown only for those individual-years where the top-model had a significant p-value (α < 0.05). ΔAIC is the difference between a model and the top model.

## Sheet: Sheet2
Step Length	Ind/Year	Model	AIC	delta AIC
1 day	36654_15a16	Linear	669.673	0
		Quadratic	670.966	1.29
	36660_14a15	Linear	1632.63	0
		Quadratic	16334.3	1.65
	36661_14a15	Quadratic	1021.19	0
		Linear	1026.62	5.43
	39250_16a17	Linear	1170.19	0
		Quadratic	1171.9	1.72
	61561370_15a16	Linear	2704.95	0
		Quadratic	2705.3	0.34
	61561370_17a18	Linear	2768.26	0
		Quadratic	2770.22	1.96
	62676240_16a17	Quadratic	3010.1	0
		Linear	3014.64	4.55
	62676240_17a18	Quadratic	2815.26	0
		Linear	2817.97	2.71
	62947480_17a18	Linear	2848.47	0
		Quadratic	2850.47	2
5 days	36657_16a17	Quadratic	549.967	0
		Linear	552.898	2.93
	36660_14a15	Linear	450.187	0
		Quadratic	452.055	1.87
	36661_15a16	Linear	488.811	0
		Quadratic	490.387	1.58
	39238_16a17	Linear	572.854	0
		Quadratic	574.801	1.95
	61561370_17a18	Linear	557.567	0
		Quadratic	559.245	1.68
	62676240_16a17	Quadratic	604.48	0
		Linear	611.489	7
	62676240_17a18	Linear	580.252	0
		Quadratic	580.829	0.58
	62947480_17a18	Linear	558.802	0
		Quadratic	560.169	1.37
10 day	36657_16a17	Quadratic	242.854	0
		Linear	251.499	8.64
	62676240_16a17	Quadratic	288.593	0
		Linear	294.555	5.96
	62947480_17a18	Linear	284.414	0
		Quadratic	285.324	0.91
